# Supplementary material for: Hungatella hathewayi: A Tumor-Derived Bacterium Enriched in Colorectal Cancer Tissues and a Potential Diagnostic Biomarker
Source: Microorganisms. 2026 Mar 21;14(3):707. doi: 10.3390/microorganisms14030707 (PMC13028988; doi:10.3390/microorganisms14030707)
Supplement: Supplementary file 1 [file microorganisms-14-00707-s001.zip]

Archive with 4 entries (4 files):
- Supplementary Figure S1-S3.pdf
- Supplementary Table S1 and S2.pdf
- Supplementary Table S3.xlsx
- Supplementary Table S4.xlsx
