# Supplementary material for: Hungatella hathewayi: A Tumor-Derived Bacterium Enriched in Colorectal Cancer Tissues and a Potential Diagnostic Biomarker
Source: Microorganisms. 2026 Mar 21;14(3):707. doi: 10.3390/microorganisms14030707 (PMC13028988; doi:10.3390/microorganisms14030707)
Supplement: Supplementary file 1 [file microorganisms-14-00707-s001.zip › Supplementary Table S3.xlsx]

## Sheet: Sheet1
Table S3. Clinical information of patients and healthy controls (fecal samples).
CRC patients or Healthy controls	Gender	Age	Antibiotic treatment	T	N	M		Note: TNM classifications are presented as recorded in the original medical records. "NA" indicates that no TNM information was available (diagnosis only). "x" denotes that the specific category could not be assessed.
CRC-1	Male	64	No treatment	NA	NA	NA
CRC-2	Male	78	No treatment	NA	NA	NA
CRC-3	Male	66	No treatment	3	2	0
CRC-4	Male	56	No treatment	NA	NA	NA
CRC-5	Male	71	No treatment	4	1	1
CRC-6	Female	58	No treatment	2	0	0
CRC-7	Male	74	No treatment	3	2	1
CRC-8	Male	72	No treatment	3	2	x
CRC-9	Male	64	No treatment	3	1	0
CRC-10	Female	53	No treatment	2	1	0
CRC-11	Male	51	No treatment	1	0	0
CRC-12	Female	52	No treatment	3	1	0
CRC-13	Male	57	No treatment	2	0	1
CRC-14	Male	52	No treatment	x	x	1
CRC-15	Male	81	No treatment	NA	NA	NA
CRC-16	Male	68	No treatment	NA	NA	NA
CRC-17	Female	63	No treatment	NA	NA	NA
CRC-18	Female	80	No treatment	NA	NA	NA
CRC-19	Male	72	No treatment	NA	NA	NA
CRC-20	Male	53	No treatment	NA	NA	NA
HC-1	Female	23	No treatment
HC-2	Male	25	No treatment
HC-3	Female	23	No treatment
HC-4	Female	24	No treatment
HC-5	Female	26	No treatment
HC-6	Female	26	No treatment
HC-7	Male	36	No treatment
HC-8	Male	26	No treatment
HC-9	Male	46	No treatment
HC-10	Female	26	No treatment
HC-11	Female	23	No treatment
HC-12	Male	25	No treatment
HC-13	Male	22	No treatment
HC-14	Female	56	No treatment
HC-15	Female	33	No treatment
HC-16	Female	42	No treatment
HC-17	Male	45	No treatment
HC-18	Male	46	No treatment
HC-19	Female	32	No treatment
HC-20	Female	21	No treatment
HC-21	Male	26	No treatment
HC-22	Male	27	No treatment
HC-23	Female	29	No treatment
HC-24	Female	23	No treatment
HC-25	Female	31	No treatment
HC-26	Male	66	No treatment
HC-27	Female	55	No treatment
HC-28	Female	76	No treatment
HC-29	Male	45	No treatment
HC-30	Male	61	No treatment
HC-31	Female	38	No treatment
HC-32	Male	26	No treatment
HC-33	Female	60	No treatment
HC-34	Male	62	No treatment
HC-35	Male	39	No treatment
