# Supplementary material for: Hungatella hathewayi: A Tumor-Derived Bacterium Enriched in Colorectal Cancer Tissues and a Potential Diagnostic Biomarker
Source: Microorganisms. 2026 Mar 21;14(3):707. doi: 10.3390/microorganisms14030707 (PMC13028988; doi:10.3390/microorganisms14030707)
Supplement: Supplementary file 1 [file microorganisms-14-00707-s001.zip › Supplementary Table S4.xlsx]

## Sheet: Sheet1
Table S4. Clinical information of patients and healthy controls (tissue samples).
CRC patients	Gender	Age	T stage	N stage	M stage	AJCC prognostic stage group (8th ed.)	Antibiotic treatment	Note: Pathological staging is based on the AJCC 8th edition criteria for colorectal cancer. TNM classifications and stage groups are presented as recorded in the original medical records.
CRC-1	Male	61	T3	1c	0	ⅢB	No treatment
CRC-2	Female	68	T3	0	0	ⅡA	No treatment
CRC-3	Male	73	T3	0	0	ⅡA	No treatment
CRC-4	Male	55	T3	0	0	ⅡA	No treatment
CRC-5	Male	62	T3	1b	0	ⅢB	No treatment
CRC-6	Female	81	T3	0	0	ⅡA	No treatment
CRC-7	Male	70	T3	2	0	ⅢB	No treatment
CRC-8	Male	50	T3	1c	M1	Ⅳ	No treatment
CRC-9	Female	61	T3	1b	0	ⅢB	No treatment
CRC-10	Male	64	T3	0	0	ⅡA	No treatment
CRC-11	Male	73	T3	0	0	ⅡA	No treatment
CRC-12	Male	64	T3	1	0	ⅢB	No treatment
CRC-13	Male	74	T2	0	0	Ⅰ	No treatment
CRC-14	Male	60	T2	0	0	Ⅰ	No treatment
CRC-15	Male	72	T3	0	0	ⅡA	No treatment
CRC-16	Female	61	T3	2a	0	ⅢB	No treatment
CRC-17	Male	61	T3	0	0	ⅡA	No treatment
CRC-18	Male	78	T3	1c	0	ⅢB	No treatment
CRC-19	Male	74	T4	1b	0	ⅢB	No treatment
CRC-20	Male	69	T3	0	0	ⅡA	No treatment
CRC-21	Male	85	T4	0	0	ⅡB	No treatment
CRC-22	Female	74	T3	2a	0	ⅢB	No treatment
CRC-23	Female	73	T4	0	0	ⅡB	No treatment
CRC-24	Male	67	T3	0	0	ⅡA	No treatment
CRC-25	Female	70	T2	0	0	Ⅰ	No treatment
CRC-26	Female	44	T3	1b	0	ⅢB	No treatment
CRC-27	Female	54	T3	1b	0	ⅢB	No treatment
CRC-28	Male	83	T3	0	0	ⅡA	No treatment
